# Supplementary material for: Artificial rainfall patterns alter non‐structural carbohydrate allocation to modulate growth and eco‐stoichiometry in Cyphomandra betacea seedlings
Source: Plant Biol (Stuttg). 2025 Dec 3;28(2):487–97. doi: 10.1111/plb.70152 (PMC12884024; doi:10.1111/plb.70152)
Supplement: Supplementary file 1 — Data S1. Effects of Different Rainfall Patterns on NSC in Various Organs of C. betacea seedlings. [file PLB-28-487-s003.xlsx]

## Sheet: Sheet1
	Effects of Different Rainfall Patterns on NSC in Various Organs of C. betacea seedlings
	Month	Treatment	SS			ST			NSC
			Leaf	Stem	Root	Leaf	Stem	Root	Leaf	Stem	Root
	April	T W-	31.77±4.11f	37.68±1.87f	22.51±0.67d	4.49±0.11c	8.50±0.33c	8.48±0.01c	36.25±4.20c	46.18±2.16f	30.98±0.66d
		W	85.53±0.08a	83.57±1.19b	54.83±1.66a	7.88±1.83bc	16.55±1.57ab	10.77±0.01b	93.40±1.80a	100.12±2.53b	65.60±1.66a
		W+	59.00±0.02c	71.91±0.04c	36.50±2.39c	6.86±4.07bc	12.74±5.07b	5.80±0.03f	65.86±4.05b	84.65±5.04c	42.29±2.42c
		T+ W-	55.40±0.01d	44.85±3.55e	14.75±2.02e	5.01±1.130c	6.99±0.46c	7.63±0.01e	60.42±1.13b	51.84±3.43e	22.38±2.02e
		W	52.24±0.04e	53.83±0.01d	47.46±2.75b	13.09±1.95a	16.48±0.97ab	7.7±0.01d	65.33±1.91b	70.31±0.97d	55.16±2.75b
		W+	77.86±0.05b	101.68±0.10a	15.42±5.06e	10.51±4.18ab	17.11±0.60a	13.5±0.01a	88.37±4.13a	118.78±0.60a	28.92±5.06d
	May	T W-	36.29±4.09e	49.40±5.50c	31.14±1.21d	6.01±0.50c	13.66±0.39d	8.58±0.34b	42.30±4.37e	63.06±5.23c	39.72±1.28d
		W	86.55±4.78a	86.76±0.02a	80.60±4.56a	15.79±0.21ab	17.07±0.61b	10.23±0.15a	102.34±4.69a	103.83±0.62a	90.83±4.59a
		W+	65.65±2.98c	43.4±4.49cd	70.35±0.78b	17.78±1.06a	15.29±0.42c	5.91±0.47d	83.43±3.69c	58.69±4.91c	76.26±1.18b
		T+ W-	43.33±3.07d	38.89±7.11d	28.5±4.05d	5.14±0.64c	8.69±0.55e	9.13±0.16b	48.47±3.35e	47.58±7.19d	37.63±4.07d
		W	78.1±2.12b	74.7±0.07b	81.97±6.80a	13.44±4.94b	18.02±0.44a	7.28±0.47c	91.54±7.00b	92.72±0.38b	89.25±6.50a
		W+	47.75±2.94d	43.07±0.32cd	39.42±0.13c	12.50±1.78b	18.49±0.61a	10.69±0.23a	60.24±1.17d	61.56±0.92c	50.11±0.32c
	June	T W-	31.77±4.11b	49.42±1.61c	46.54±2.41d	17.57±0.01d	4.47±0.22d	4.30±0.85d	49.34±4.11c	53.89±1.76c	50.84±3.04e
		W	84.63±2.33a	84.85±3.88a	93.93±7.02a	27.19±0.03a	17.95±2.36a	14.77±0.65a	111.82±2.31a	102.80±5.80a	108.69±6.37a
		W+	83.94±12.06a	86.2±5.24a	76.95±9.35b	18.25±0.01c	15.13±0.82b	4.47±0.73 d	102.19±12.07ab	101.32±4.89a	81.42±9.17c
		T+ W-	34.23±2.18b	61.69±1.52b	41.68±2.89d	17.04±0.01e	4.29±0.81d	5.98±0.77c	51.27±2.18c	65.98±2.14b	47.66±2.84e
		W	83.58±1.95a	90.15±4.41a	82.36±5.11b	15.98±0.01f	12.89±1.80bc	13.04±0.60b	99.56±1.94b	103.04±5.30a	95.40±4.62b
		W+	78.94±7.73a	84.91±9.14a	66.46±4.98c	24.61±0.02b	11.57±1.42c	3.71±0.130d	103.55±7.74ab	96.49±9.20a	70.17±4.94d
	July	T W-	49.19±4.81c	63.6±6.04b	55.13±0.03c	15.66±0.23b	27.61±0.01b	8.07±0.92c	64.84±4.68c	91.21±6.05c	63.20±0.93d
		W	95.43±0.87a	94.46±2.49a	68.76±0.01b	20.19±2.78a	26.53±0.40c	11.19±1.24b	115.62±2.67a	120.99±2.77ab	79.95±1.24b
		W+	64.04±15.86b	89.29±2.79a	39.23±0.20f	16.63±1.03b	22.6±0.01e	7.49±0.70c	80.67±16.82b	111.89±2.79b	46.73±0.50f
		T+ W-	49.37±6.27c	73.85±5.18b	50.14±0.06e	5.10±2.42c	23.54±0.02d	7.54±1.40c	54.47±5.30c	97.39±5.17c	57.69±1.36e
		W	92.73±4.53a	95.12±0.62a	50.54±0.05d	14.83±0.64b	16.51±0.01f	15.99±3.15a	107.56±4.26a	111.63±0.62b	66.54±3.10c
		W+	70.67±3.01b	95.86±11.99a	84.94±0.01a	14.71±2.14b	32.63±0.03a	7.72±1.02c	85.38±2.32b	128.49±11.98a	92.66±1.02a
