# Supplementary material for: Artificial rainfall patterns alter non‐structural carbohydrate allocation to modulate growth and eco‐stoichiometry in Cyphomandra betacea seedlings
Source: Plant Biol (Stuttg). 2025 Dec 3;28(2):487–97. doi: 10.1111/plb.70152 (PMC12884024; doi:10.1111/plb.70152)
Supplement: Supplementary file 2 — Data S2. Two‐factor ANOVA on the effect of different rainfall patterns on the content of non‐structural carbohydrates in various organs of C. betacea seedlings (F‐value). [file PLB-28-487-s001.xlsx]

## Sheet: Sheet1
Two-factor ANOVA on the effect of different rainfall patterns on the content of non-structural carbohydrates in various organs of C. betacea seedlings （F-value）
	Month	Index	Rainfall			Interval time			Rainfall × Interval time
			Root	Stem	Leaf	Root	Stem	Leaf	Root	Stem	Leaf
	April	SS	**	**	**	**	*	**	**	**	**
		ST	**	**	**	**	ns	*	**	ns	ns
		NSC	**	**	**	**	*	**	ns	**	**
		SS:ST	**	*	ns	**	ns	ns	**	ns	ns
	May	SS	**	**	**	**	**	**	**	ns	**
		ST	*	**	**	**	ns	*	**	**	ns
		NSC	**	**	**	**	*	*	**	*	**
		SS:ST	**	**	**	**	ns	*	**	*	ns
	June	SS	**	**	**	*	*	ns	ns	ns	ns
		ST	**	**	**	ns	**	**	**	*	**
		NSC	**	**	**	*	ns	ns	ns	ns	ns
		SS:ST	**	**	**	ns	**	**	ns	ns	ns
	July	SS	**	**	**	**	ns	ns	**	ns	ns
		ST	**	**	**	ns	**	**	*	**	*
		NSC	**	**	**	ns	**	**	*	**	**
		SS:ST	**	**	ns	ns	**	*	**	**	ns
	ns represents p>0.05, * means P<0.05, * * means P<0.01; SS: soluble sugar; ST: starch; NSC: Non-structural carbon. The same below.
